# Supplementary material for: Addressing Chemotherapy-Induced Peripheral Neuropathy Using Multi-Frequency Vibrometry and Patient-Reported Outcomes
Source: J Clin Med. 2022 Mar 27;11(7):1862. doi: 10.3390/jcm11071862 (PMC8999713; doi:10.3390/jcm11071862)
Supplement: Supplementary file 1 [file jcm-11-01862-s001.zip]

Archive with 1 entries (1 files):
- jcm-1629339-supplementary.pdf
